# Supplementary material for: The RopGEF Gene Family and Their Potential Roles in Responses to Abiotic Stress in Brassica rapa
Source: Int J Mol Sci. 2024 Mar 21;25(6):3541. doi: 10.3390/ijms25063541 (PMC10971340; doi:10.3390/ijms25063541)
Supplement: Supplementary file 1 [file ijms-25-03541-s001.zip]

Archive with 6 entries (6 files):
- Table S1.xlsx
- Table S2.xlsx
- Table S3 .xlsx
- Table S4.xlsx
- Table S5.xlsx
- Table S6.xlsx
