# Supplementary material for: The RopGEF Gene Family and Their Potential Roles in Responses to Abiotic Stress in Brassica rapa
Source: Int J Mol Sci. 2024 Mar 21;25(6):3541. doi: 10.3390/ijms25063541 (PMC10971340; doi:10.3390/ijms25063541)
Supplement: Supplementary file 1 [file ijms-25-03541-s001.zip › Table S1.xlsx]

## Sheet: Sheet1
Table S1. Gene Ontology Annotation of BrRopGEFs Protein Kinase
Category	Term ID	Term Name	Count	P Value
Molecular Function	GO:0005085	guanyl-nucleotide exchange factor activity	21	6.61131e-61
	GO:0030695	GTPase regulator activity	21	1.35681e-49
	GO:0060589	nucleoside-triphosphatase regulator activity	21	1.35681e-49
	GO:0030234	enzyme regulator activity	21	9.87675e-34
	GO:0098772	molecular function regulator activity	21	4.55294e-33
Biological Process	GO:0048588	developmental cell growth	3	6.11714e-05
	GO:0060560	developmental growth involved in morphogenesis	3	0.000265564
	GO:0048468	cell development	3	0.000335401
	GO:0016049	cell growth	3	0.000509679
	GO:0080092	regulation of pollen tube growth	2	0.000850736
	GO:0048589	developmental growth	3	0.000968229
	GO:0010769	regulation of cell morphogenesis involved in differentiation	2	0.00127111
	GO:0030154	cell differentiation	3	0.00189388
	GO:0040007	growth	3	0.00238011
	GO:0048869	cellular developmental process	3	0.00270152
	GO:0051510	regulation of unidimensional cell growth	2	0.0035297
	GO:0022604	regulation of cell morphogenesis	2	0.00492831
	GO:0009653	anatomical structure morphogenesis	3	0.00755007
	GO:0001558	regulation of cell growth	2	0.0076487
	GO:0016043	cellular component organization	4	0.0108046
	GO:0009860	pollen tube growth	2	0.010962
	GO:0022603	regulation of anatomical structure morphogenesis	2	0.0123571
	GO:0009932	cell tip growth	2	0.0133334
	GO:0071840	cellular component organization or biogenesis	4	0.0217421
	GO:0048868	pollen tube development	2	0.0237799
	GO:0048638	regulation of developmental growth	2	0.0258109
	GO:0000904	cell morphogenesis involved in differentiation	2	0.0316308
	GO:0009826	unidimensional cell growth	2	0.0397307
	GO:0009664	plant-type cell wall organization	2	0.0487449
	GO:1904424	regulation of GTP binding	1	0.0498538
	GO:1904426	positive regulation of GTP binding	1	0.0498538
	GO:1905097	regulation of guanyl-nucleotide exchange factor activity	1	0.0498538
	GO:1905099	positive regulation of guanyl-nucleotide exchange factor activity	1	0.0498538
	GO:2001108	positive regulation of Rho guanyl-nucleotide exchange factor activity	1	0.0498538
Cellular Component	GO:0005886	plasma membrane	4	0.000215394
	GO:0045177	apical part of cell	2	0.000535404
	GO:0016324	apical plasma membrane	2	0.000535404
	GO:0071944	cell periphery	4	0.00124514
	GO:0098590	plasma membrane region	2	0.0048254
