# Supplementary material for: The RopGEF Gene Family and Their Potential Roles in Responses to Abiotic Stress in Brassica rapa
Source: Int J Mol Sci. 2024 Mar 21;25(6):3541. doi: 10.3390/ijms25063541 (PMC10971340; doi:10.3390/ijms25063541)
Supplement: Supplementary file 1 [file ijms-25-03541-s001.zip › Table S2.xlsx]

## Sheet: Sheet1
Table S2. Expression of BrRopGEF genes in different organs (TPM value)
Gene name	Callus	Flower	Leaf	Root	Silique	Stem
BrRopGEF1	0	0	0	0.037	0	0
BrRopGEF2	0.045	0	0	0.113	0.172	0.022
BrRopGEF3	0.152	0	0	0.093	0.072	0
BrRopGEF4	0.134	2.616	0.692	4.668	5.94	1.847
BrRopGEF5	2.369	0	0	0	0	0
BrRopGEF6	0.356	1.036	0.555	0.826	2.428	0.36
BrRopGEF7	0	0	0	0	0	0
BrRopGEF8	0	0	0	0	0	0
BrRopGEF9	0.125	1.976	0	0.015	0	0
BrRopGEF10	0.118	0.055	0.028	0	0	0.028
BrRopGEF11	0.125	1.046	0	0.17	0.317	0
BrRopGEF12	0	1.844	0	0	0	0
BrRopGEF13	20.733	18.994	28.85	25.818	21.646	42.694
BrRopGEF14	43.862	0	0.023	0	0	0
BrRopGEF15	0	0	0.279	1.613	0.25	0.407
BrRopGEF16	0	1.503	0	0	0.277	0
BrRopGEF17	2.787	6.546	3.179	2.946	2.52	5.166
BrRopGEF18	0	0	0	0	0	0
BrRopGEF19	0.048	0	0.057	0.154	0	0.092
BrRopGEF20	0.957	2.176	4.109	21.919	12.938	10.976
BrRopGEF21	3.027	5.268	3.596	4.116	4.193	8.401
