# Supplementary material for: The RopGEF Gene Family and Their Potential Roles in Responses to Abiotic Stress in Brassica rapa
Source: Int J Mol Sci. 2024 Mar 21;25(6):3541. doi: 10.3390/ijms25063541 (PMC10971340; doi:10.3390/ijms25063541)
Supplement: Supplementary file 1 [file ijms-25-03541-s001.zip › Table S3 .xlsx]

## Sheet: Sheet1
	Table S3. Gene expression profiling of drought tolerant and sensitive B. rapa accessions under control and drought stress conditions
	Gene name	DS_Ctrl	DS_PEG	DT_Ctrl	DT_PEG
	BrRopGEF1	0	0	0	0
	BrRopGEF2	0	0	0	0
	BrRopGEF3	0	0	0	0
	BrRopGEF4	1.222	0.897	0.611	0.913
	BrRopGEF5	0	0	0	0
	BrRopGEF6	0.406	1.791		0.304
	BrRopGEF7	0	0	0	0
	BrRopGEF8	0	0	0	0
	BrRopGEF9	0	0	0	0
	BrRopGEF10	0	0	0	0.402
	BrRopGEF11	0.57	0.869	0	0
	BrRopGEF12	0	0	0	0
	BrRopGEF13	42.921	36.665	28.042	27.592
	BrRopGEF14	0	0	0	0
	BrRopGEF15	0	0	0.6
	BrRopGEF16	0	0	0	0
	BrRopGEF17	7.535	6.961	5.536	8.036
	BrRopGEF18	0	0	0	0
	BrRopGEF19	0	0	1.2	0.506
	BrRopGEF20	9.946	3.212	3.367	0.363
	BrRopGEF21	2.558	4.167	5.784	1.529
