# Supplementary material for: The RopGEF Gene Family and Their Potential Roles in Responses to Abiotic Stress in Brassica rapa
Source: Int J Mol Sci. 2024 Mar 21;25(6):3541. doi: 10.3390/ijms25063541 (PMC10971340; doi:10.3390/ijms25063541)
Supplement: Supplementary file 1 [file ijms-25-03541-s001.zip › Table S4.xlsx]

## Sheet: Sheet1
	Table S4. Expression of BrRopGEF genes after salt treatments and osmotic stress treatments (FPKM values)
	Gene name	CK	Salt	CK	Osmotic stress
	BrRopGEF1	0	0	0	0
	BrRopGEF2	0	0	0	0
	BrRopGEF3	0	0	0	0.0705824
	BrRopGEF4	0.03841	0.1001	0.03841	0
	BrRopGEF5	0	0	0	0
	BrRopGEF6	0.810434	0.596885	0.810434	1.22254
	BrRopGEF8	1.97467	0.340553	1.97467	0.347424
	BrRopGEF9	0	0	0	0
	BrRopGEF10	0	0	0	0
	BrRopGEF11	0	0	0	0
	BrRopGEF12	0	0	0	0
	BrRopGEF13	29.167	13.0174	29.167	2.30586
	BrRopGEF14	0.108046	0	0.108046	0
	BrRopGEF15	0.0766569	0	0.0766569	0
	BrRopGEF16	0	0	0	0
	BrRopGEF17	29.5368	19.9939	29.5368	3.39072
	BrRopGEF18	0.132093	0.0344245	0.132093	0
	BrRopGEF19	0	0	0	0
	BrRopGEF20	0.586069	0.381836	0.586069	0.0318714
	BrRopGEF21	2.74605	1.39152	2.74605	1.521
