# Supplementary material for: The RopGEF Gene Family and Their Potential Roles in Responses to Abiotic Stress in Brassica rapa
Source: Int J Mol Sci. 2024 Mar 21;25(6):3541. doi: 10.3390/ijms25063541 (PMC10971340; doi:10.3390/ijms25063541)
Supplement: Supplementary file 1 [file ijms-25-03541-s001.zip › Table S5.xlsx]

## Sheet: Sheet1
Table S5. List of primers used for RT-qPCR
Gene name	Gene ID	Forward primer(5' to 3')	Reverse primer(5' to 3')
BrRopGEF4	Bra000971	CAGTTGGCAGATAGAGTAGAGG	GCTCTCTCAGCCATAACATAGT
BrRopGEF13	Bra015010	AAGATCCAGTACAACAGGGATG	ATGGCATCATCTACATACAGCA
BrRopGEF17	Bra023198	CTTATGAGCGAATACACGGTTG	TTGTAAAACAGCTGAATCTGGC
BrRopGEF19	Bra002246	GAAATTGCAGCCTATGTATCCG	AAGGAACAAACTGGACAATGTG
BrRopGEF20	Bra009152	GTTGAGTTAACACCTTCCACAC	ACTCTGTTTTCTTGAAACTCGC
BrRopGEF21	Bra009621	GTGGGAGATGGTGAAAGAACTA	GATTTTGCTCATGTCTAGAGCG
