# Supplementary material for: The RopGEF Gene Family and Their Potential Roles in Responses to Abiotic Stress in Brassica rapa
Source: Int J Mol Sci. 2024 Mar 21;25(6):3541. doi: 10.3390/ijms25063541 (PMC10971340; doi:10.3390/ijms25063541)
Supplement: Supplementary file 1 [file ijms-25-03541-s001.zip › Table S6.xlsx]

## Sheet: Sheet1
Table S6. List of PPIs of AtGEFs (ROPGEFs) Extracted From STRING Database
Node1	Node2	Node1 Gene ID	Node2 Gene ID	Combined Score
ARAC5	ROPGEF1	AT1G75840.1	AT4G38430.1	0.67
ARAC5	ROPGEF8	AT1G75840.1	AT3G24620.1	0.983
PRK2A	RAC10	AT2G07040.1	AT5G62880.1	0.72
PRK2A	ROP1	AT2G07040.1	AT3G51300.1	0.957
PRK2A	ROPGEF1	AT2G07040.1	AT4G38430.1	0.973
PRK2A	ROPGEF12	AT2G07040.1	AT1G79860.1	0.992
PRK2A	ROPGEF13	AT2G07040.1	AT3G16130.1	0.563
PRK2A	ROPGEF4	AT2G07040.1	AT2G45890.1	0.691
PRK2A	ROPGEF6	AT2G07040.1	AT3G55660.1	0.512
PRK2A	ROPGEF7	AT2G07040.1	AT5G02010.1	0.638
PRK2A	ROPGEF8	AT2G07040.1	AT3G24620.1	0.782
RAC10	PRK2A	AT5G62880.1	AT2G07040.1	0.72
RAC10	ROPGEF1	AT5G62880.1	AT4G38430.1	0.973
RAC10	ROPGEF10	AT5G62880.1	AT5G19560.1	0.891
RAC10	ROPGEF11	AT5G62880.1	AT1G52240.1	0.425
RAC10	ROPGEF12	AT5G62880.1	AT1G79860.1	0.625
RAC10	ROPGEF14	AT5G62880.1	AT1G31650.1	0.638
RAC10	ROPGEF3	AT5G62880.1	AT4G00460.2	0.618
RAC10	ROPGEF4	AT5G62880.1	AT2G45890.1	0.989
RAC10	ROPGEF7	AT5G62880.1	AT5G02010.1	0.683
RAC10	ROPGEF8	AT5G62880.1	AT3G24620.1	0.795
RAC2	ROPGEF1	AT5G45970.1	AT4G38430.1	0.543
RAC2	ROPGEF4	AT5G45970.1	AT2G45890.1	0.636
RAC2	ROPGEF8	AT5G45970.1	AT3G24620.1	0.987
ROP1	PRK2A	AT3G51300.1	AT2G07040.1	0.957
ROP1	ROPGEF1	AT3G51300.1	AT4G38430.1	0.987
ROP1	ROPGEF11	AT3G51300.1	AT1G52240.1	0.44
ROP1	ROPGEF12	AT3G51300.1	AT1G79860.1	0.877
ROP1	ROPGEF14	AT3G51300.1	AT1G31650.1	0.622
ROP1	ROPGEF3	AT3G51300.1	AT4G00460.2	0.623
ROP1	ROPGEF4	AT3G51300.1	AT2G45890.1	0.637
ROP1	ROPGEF7	AT3G51300.1	AT5G02010.1	0.586
ROP1	ROPGEF8	AT3G51300.1	AT3G24620.1	0.58
ROPGEF1	ARAC5	AT4G38430.1	AT1G75840.1	0.67
ROPGEF1	PRK2A	AT4G38430.1	AT2G07040.1	0.973
ROPGEF1	RAC10	AT4G38430.1	AT5G62880.1	0.973
ROPGEF1	RAC2	AT4G38430.1	AT5G45970.1	0.543
ROPGEF1	ROP1	AT4G38430.1	AT3G51300.1	0.987
ROPGEF1	ROPGEF11	AT4G38430.1	AT1G52240.1	0.639
ROPGEF10	RAC10	AT5G19560.1	AT5G62880.1	0.891
ROPGEF10	ROPGEF4	AT5G19560.1	AT2G45890.1	0.568
ROPGEF11	RAC10	AT1G52240.1	AT5G62880.1	0.425
ROPGEF11	ROP1	AT1G52240.1	AT3G51300.1	0.44
ROPGEF11	ROPGEF1	AT1G52240.1	AT4G38430.1	0.639
ROPGEF12	PRK2A	AT1G79860.1	AT2G07040.1	0.992
ROPGEF12	RAC10	AT1G79860.1	AT5G62880.1	0.625
ROPGEF12	ROP1	AT1G79860.1	AT3G51300.1	0.877
ROPGEF13	PRK2A	AT3G16130.1	AT2G07040.1	0.563
ROPGEF14	RAC10	AT1G31650.1	AT5G62880.1	0.638
ROPGEF14	ROP1	AT1G31650.1	AT3G51300.1	0.622
ROPGEF3	RAC10	AT4G00460.2	AT5G62880.1	0.618
ROPGEF3	ROP1	AT4G00460.2	AT3G51300.1	0.623
ROPGEF4	PRK2A	AT2G45890.1	AT2G07040.1	0.691
ROPGEF4	RAC10	AT2G45890.1	AT5G62880.1	0.989
ROPGEF4	RAC2	AT2G45890.1	AT5G45970.1	0.636
ROPGEF4	ROP1	AT2G45890.1	AT3G51300.1	0.637
ROPGEF4	ROPGEF10	AT2G45890.1	AT5G19560.1	0.568
ROPGEF6	PRK2A	AT3G55660.1	AT2G07040.1	0.512
ROPGEF7	PRK2A	AT5G02010.1	AT2G07040.1	0.638
ROPGEF7	RAC10	AT5G02010.1	AT5G62880.1	0.683
ROPGEF7	ROP1	AT5G02010.1	AT3G51300.1	0.586
ROPGEF8	ARAC5	AT3G24620.1	AT1G75840.1	0.983
ROPGEF8	PRK2A	AT3G24620.1	AT2G07040.1	0.782
ROPGEF8	RAC10	AT3G24620.1	AT5G62880.1	0.795
ROPGEF8	RAC2	AT3G24620.1	AT5G45970.1	0.987
ROPGEF8	ROP1	AT3G24620.1	AT3G51300.1	0.58
